# Supplementary material for: Comparison between continuous and discrete doses for model based designs in cancer dose finding
Source: PLoS One. 2019 Jan 9;14(1):e0210139. doi: 10.1371/journal.pone.0210139 (PMC6326565; doi:10.1371/journal.pone.0210139)
Supplement: S1 File — R Code used for the simulations. (ZIP) [file pone.0210139.s001.zip]

Archive with 24 entries (24 files):
- ewoc_logistic_ss40.R
- ewoc_logistic_ss60.R
- ewoc_normal_ss20.R
- ewoc_normal_ss40.R
- ewoc_normal_ss60.R
- ewoc_nsn_ss20.R
- ewoc_nsn_ss40.R
- ewoc_nsn_ss60.R
- ewoc_psn_ss20.R
- ewoc_psn_ss40.R
- ewoc_psn_ss60.R
- crm_logistic_ss20.R
- crm_logistic_ss40.R
- crm_logistic_ss60.R
- crm_normal_ss20.R
- crm_normal_ss40.R
- crm_normal_ss60.R
- crm_nsn_ss20.R
- crm_nsn_ss40.R
- crm_nsn_ss60.R
- crm_psn_ss20.R
- crm_psn_ss40.R
- crm_psn_ss60.R
- ewoc_logistic_ss20.R
