# Supplementary material for: Comparison between continuous and discrete doses for model based designs in cancer dose finding
Source: PLoS One. 2019 Jan 9;14(1):e0210139. doi: 10.1371/journal.pone.0210139 (PMC6326565; doi:10.1371/journal.pone.0210139)
Supplement: S2 File — Data obtained from the simulations. (ZIP) [file pone.0210139.s002.zip]

Archive with 1 entries (1 files):
- output.Rdata
